# Supplementary material for: Control Software Design for a Multisensing Multicellular Microscale Gas Chromatography System
Source: Micromachines (Basel). 2023 Dec 31;15(1):95. doi: 10.3390/mi15010095 (PMC10818470; doi:10.3390/mi15010095)
Supplement: Supplementary file 1 [file micromachines-15-00095-s001.zip]

Archive with 1 entries (1 files):
- micromachines-2712018-supplementary.pdf
